# Supplementary material for: Transcriptomics and RNA-Based Therapeutics as Potential Approaches to Manage SARS-CoV-2 Infection
Source: Int J Mol Sci. 2022 Sep 21;23(19):11058. doi: 10.3390/ijms231911058 (PMC9570475; doi:10.3390/ijms231911058)
Supplement: Supplementary file 1 [file ijms-23-11058-s001.zip]

Archive with 1 entries (1 files):
- ijms-1871678-supplementary.pdf
